# Supplementary material for: Correlation between TMJ Space Alteration and Disc Displacement: A Retrospective CBCT and MRI Study
Source: Diagnostics (Basel). 2023 Dec 25;14(1):44. doi: 10.3390/diagnostics14010044 (PMC10802894; doi:10.3390/diagnostics14010044)
Supplement: Supplementary file 1 [file diagnostics-14-00044-s001.zip]

Archive with 1 entries (1 files):
- diagnostics-2766425-supplementary.pdf
